# Supplementary material for: The Evolution of Symbiosis in Staphylococcus epidermidis: From a Protective Mutualist to a Parasitic Pathogen
Source: Biomolecules. 2026 Feb 23;16(2):334. doi: 10.3390/biom16020334 (PMC12938455; doi:10.3390/biom16020334)
Supplement: Supplementary file 1 [file biomolecules-16-00334-s001.zip]

Archive with 1 entries (1 files):
- biomolecules-4134791-Supplementary Materials.pdf
